# Supplementary material for: Body Composition Assessment in Mexican Children and Adolescents. Part 2: Cross-Validation of Three Bio-Electrical Impedance Methods against Dual X-ray Absorptiometry for Total-Body and Regional Body Composition
Source: Nutrients. 2022 Feb 25;14(5):965. doi: 10.3390/nu14050965 (PMC8912617; doi:10.3390/nu14050965)
Supplement: Supplementary file 1 [file nutrients-14-00965-s001.zip]

Archive with 1 entries (1 files):
- nutrients-1604578-supplementary.pdf
